# Supplementary material for: Quantitative genetic analysis of attractiveness of yeast products to Drosophila
Source: Genetics. 2024 Apr 1;227(2):iyae048. doi: 10.1093/genetics/iyae048 (PMC11151935; doi:10.1093/genetics/iyae048)
Supplement: iyae048_Supplementary_Data [file iyae048_supplementary_data.zip]

Archive with 4 entries (4 files):
- File_S1_GENETICS-2024-306838.xlsx
- Supplemental_Figures_GENETICS-2024-306838.docx
- Supplemental_Material_Legends_GENETICS-2024-306838.docx
- Supplemental_Tables_GENETICS-2024-306838.docx
