# Supplementary material for: Quantitative genetic analysis of attractiveness of yeast products to Drosophila
Source: Genetics. 2024 Apr 1;227(2):iyae048. doi: 10.1093/genetics/iyae048 (PMC11151935; doi:10.1093/genetics/iyae048)
Supplement: iyae048_Supplementary_Data [file iyae048_supplementary_data.zip › File_S1_GENETICS-2024-306838.xlsx]

## Sheet: Fig 1
Preference indices of fertilized females Drosophila challenged with fermented versus unfermented grape juice.
Strain name	WA	WE	S288C	SA	YJM978	NA	Grape Juice
	1	0.5	0.764706	0.3	1	1	-0.1
	-0.83333	1	-0.2	0.5	0.4	0.052632	0
	1	1	0.6	0.4	0.5	1	0.368421
	1	0.764706	-0.57895	-0.26316	0	0.8	0.4
	0.789474	1	0.789474	-1	1	1	0.263158
	0.333333	1	0.894737	-0.26316	-0.2	1	-0.4
	0.875	1	0.6	-0.26316	1	1	0.684211
	1	0.7	0.125	-0.3	0.5	1	-0.555556
	-0.77778	0.5	1	0	1	0.263158	-1
	0.866667	0.263158	1	0.176471	1	0.8	1
	1	1	1	0.888889	1	0.4	-1
	-0.125	-0.2	0.375	-0.1	0.777778	0.1	0.263158
	-0.57895	0.157895	0.066667	-0.2	-1	-0.55556	0.294118
	-0.125	0.789474	0.888889	0.4	0.8	-1	-0.368421
	-0.375	0.1	0.866667	0.2	1	-0.52941	0.6
	1	-0.78947	0.375	0.125	0.647059	1	0.473684
Preference indices of fertilized males Drosophila challenged with fermented versus unfermented grape juice.
Strain name	WA	WE	S288C	SA	YJM978	NA	Grape Juice
	1	1	0.888889	1	0.692308	1	0.789474
	0.789474	0.647059	1	1	1	-1	-0.733333
	0.684211	1	0.75	1	0.666667	0.666667	-0.0588235
	0.4	1	1	0.555556	-1	1	0.818182
	-0.5	0.333333	-0.125	1	-0.625	0.176471	0
	-0.66667	-1	1	0.882353	-0.89474	1	0.0588235
	-0.22222	0.411765	-0.78947	0.3	-0.5	0.384615	-0.894737
	-0.05263	0	0.666667	-0.68421	0.3	-1	0.888889
	-0.68421	0.888889	1	1	1	1	-0.111111
	-0.77778	0.666667	1	0.888889	0.052632	-0.88889	0.555556
	-0.1	1	0.875	0.5	0.555556	1	-0.789474
	-0.3	0.7	0.625	1	-0.2	1	0.1
	0.666667	0.529412	0.8	-0.78947	-0.88235	0.555556	1
	1	1	-0.68421	0.777778	1	0.1	-1
	0.294118	-0.78947	-0.125	0.125	0.1	-1	-1
	1	-0.05882	-0.66667	0.333333	-1	0.473684	1

## Sheet: Fig 2
Head to head preference tests between pairs of fermentations (female).
Strain name and comparison	WE VS WA	WE VS SA	WE VS YJM978	WE VS NA	S288C VS WA	S288C VS WE	S288C VS SA	S288C VS YJM978	S288C VS NA	SA VS WA	SA VS YJM978	YJM978 VS WA	NA VS WA	NA VS SA	NA VS YJM978
	0.2	1	-1	-0.789474	-0.29412	0.5	-0.473684	0.4	-0.9	1	0.888889	0.2	-1	-0.2	-0.7
	-0.2	1	-1	-0.777778	-0.3	-0.2	-0.8	-0.555556	-1	0.7	0	0.444444	-1	0.666667	0.263158
	0.4	0	-0.2	-0.473684	0	-0.263158	-1	0.2	-0.9	1	0.2	0.666667	1	0.6	0
	0.368421	-0.5	0.473684	-0.777778	0.1	-0.1	-1	0.0666667	-0.894737	1	-0.777778	-0.8	1	-0.222222	1
	0.7	0.0526316	0.6	-0.7	-0.9	-0.2	-0.6	0.1	-1	-0.888889	0.263158	-0.263158	0.3	0.875	1
	0.578947	0.894737	0.2	-0.789474	0.5	0.2	0.7	0	-0.789474	-0.333333	0	-0.368421	0.684211	0.8	0.7
	0.3	0.2	-1	-1	0	-0.5	-0.7	-0.3	-0.684211	-0.5	-0.368421	-0.2	-0.5	0.0526316	0.473684
	0	0	-0.1	-0.894737	0.263158	0.157895	-0.194737	0.4	-0.7	-0.684211	0.5	0.2	-0.333333	0.238095	-0.4
	0.4	0.77	-0.29412	-1	0.73	0.1	-0.6	0.1	-0.7	0.77	0.375	-0.5	-0.33333	-0.7	0.77
	-0.1	-0.24	-0.3	-0.77	-0.24	0.2	-0.42	0.0526316	-0.789474	0.24	0.6	-0.64706	0	1	0.24
	0	0.24	0	-0.85	0.78	-0.1	-0.1	-0.263158	-1	-0.52	-1	-0.0235	-0.05882	-0.33333	-0.52
	0.42	0.42	0.1	-0.69	0.59	0.1	0.33	0.375	-0.894737	0.33	0.222222	0	-1	0.8	0.33
	0.63	-0.52	0.1	-1	-0.473684	-0.29412	0	-0.1	-1	0.2	-0.5	-0.18947	0.1	0.866667	0.1
	-0.44	0	0	-0.77	0	-0.3	-0.78	-0.529412	-0.77	-0.29412	1	-0.04706	0.0526316	-0.5	0.2
	0.78	0.4	-0.3	-0.9	-0.5	0	0.15	0	-0.9	-0.473684	-0.666667	0.333333	-0.263158	0.1	-0.1
	0.59	0.33	0.4	-0.73	0.0526316	0.1	0.2	-0.125	-0.73	0.0526316	0.555556	-0.26316	0.375	0.44444	0.1
Head to head preference tests between pairs of fermentations (male).
Strain name and comparison	WE VS WA	WE VS SA	WE VS YJM978	WE VS NA	S288C VS WA	S288C VS WE	S288C VS SA	S288C VS YJM978	S288C VS NA	SA VS WA	SA VS YJM978	YJM978 VS WA	NA VS WA	NA VS SA	NA VS YJM978
	-0.666667	0.2	-1	0.375	0.333333	-0.5	0.0666667	-0.176471	-1	1	-0.0666667	-0.846154	1	-1	-0.647059
	0	0.8	-0.230769	0.6	-0.733333	-0.333333	0.75	1	-1	0.8	1	-0.375	0.8	0.7	-1
	-0.818182	0.2	-0.8	-1	-0.846154	-0.428571	-0.6	0.714286	0.2	-1	-1	-1	-1	1	-1
	-0.833333	0	-0.894737	0.222222	1	-0.789474	-0.478261	-0.1	0.368421	0.8	-0.1	-1	0.0769231	0.789474	-0.555556
	0.4	0.882353	0.9	-0.5	-0.2	-1	0.636364	-0.454545	0.5	1	0.0588235	0.733333	-0.904762	-0.333333	-0.8
	0.333333	-1	0.636364	1	0.666667	-0.2	-0.75	1	-0.411765	-0.7	-0.25	-0.6	0.714286	1	1
	0.5	0.25	0.5	-0.666667	1	-0.571429	-0.0588235	0.619048	1	1	0.7	1	-1	0.764706	0.8
	0.888889	0.8	0.368421	0.555556	0.555556	0.166667	1	-0.647059	-0.333333	-1	0.5	0.666667	-0.875	0.125	-0.538462
	0.431	0.7825	-0.228414	-0.299	0.7445	-0.146	-0.519	0.146	-0.164	0.7825	0.40725	-0.424	-0.265663	-0.614	0.7825
	-0.044	-0.177	-0.234	-0.1805	-0.177	-0.241	-0.348	0.101	-0.249	0.279	0.621	-0.563707	0.051	1.001	0.279
	0.051	0.279	0.051	-0.3565	0.792	-0.044	-0.044	-0.199	-0.449	-0.443	-0.899	0.028675	-0.004879	-0.265663	-0.443
	0.45	0.45	0.146	0.6045	0.6115	0.146	-0.2625	0.40725	-0.349	0.3645	0.262111	0.051	-0.899	0.811	0.3645
	0.7445	-0.443	0.146	0.899	-0.399	0.228414	0.051	-0.044	-0.449	0.241	-0.424	-0.128996	0.146	0.874334	0.146
	-0.177	0.051	0.051	-0.4805	0.051	-0.299	-0.69	-0.451941	-0.2305	-0.228414	1.001	0.006293	0.101	-0.424	0.241
	0.792	0.431	-0.234	-0.804	-0.424	-0.6805	-0.899	0.051	-0.354	-0.399	-0.582333	0.367666	-0.199	0.146	-0.044
	0.6115	0.3645	0.431	-0.6425	0.101	-0.3565	-0.899	-0.06775	-0.1925	0.101	0.578778	-0.199002	0.40725	0.473218	0.146

## Sheet: Fig 3
Concentration of 14 quantified volatile compounds in six wild type strains and grape juice
Samples	label	Benzoic acid (ppm)	Benzeneacetic acid, ethyl ester (ppm)	Acetoin (ppm)	Acetic acid, 2-phenylethyl ester (ppm)	1-Propanol, 2-methyl- (ppm)	1-Butanol, 3-methyl- (ppm)	Phenylethyl alcohol (ppm)	Acetic acid (ppm)	Hexanoic acid, ethyl ester (ppm)	Benzene, 1,3-dichloro- (ppm)	Benzyl alcohol (ppm)	n-Decanoic acid (ppm)	Octanoic acid (ppm)	Propanoic acid, 2-methyl- (ppm)
WE_01	WE	162.804	0.144446	1416.03	0.307434	49.8373	20.9599	27.5059	1529.78	0.000162804	0.256821	0.117982	4.5117	9.50884	43.066
WE_02	WE	179.169	0.148175	1263.28	0.335781	74.2493	29.4185	26.1885	1463.6	0.000179169	0.1003	0.11412	4.61852	11.678	41.0065
WE_03	WE	194.217	0.17847	1528.31	0.431162	88.3758	41.1134	30.9272	1555.65	0.000194217	0.0663044	0.109345	4.2648	16.1297	45.3714
NA_01	NA	220.334	0.264938	2590.36	1.14837	67.0316	58.295	112.183	1775.92	0.000220334	0.042963	0.114802	5.20103	15.1663	40.0307
NA_02	NA	229.934	0.290264	2176.37	1.00207	66.801	70.1869	130.591	1551.75	0.000229934	0.0425298	0.104287	4.75767	9.98743	35.0662
NA_03	NA	235.616	0.342356	2084.86	0.935345	57.3067	57.3039	107.325	1193.16	0.000235616	0.039051	0.0940562	4.31391	6.79811	31.6081
S288C_01	S288C	227.336	0.0978665	835.401	0.618557	51.8788	51.3975	43.8785	1529.78	0.000227336	0.0365486	0.0978665	4.36641	5.44671	48.9001
S288C_02	S288C	242.875	0.130588	1292.61	0.82928	75.7998	74.8148	51.0085	1463.6	0.000242875	0.0361296	0.130588	4.41789	5.95203	60.8191
S288C_03	S288C	228.479	0.113658	1226.29	0.759563	55.7827	56.7643	45.7732	1555.65	0.000228479	0.0350632	0.113658	4.4776	6.72597	53.7112
YJM978_01	YJM978	216.754	0.0793865	1619.73	0.206549	99.2947	62.9751	19.7251	1335.83	0.000216754	0	0.0793865	4.32611	8.30129	58.963
YJM978_02	YJM978	199.098	0.0710974	1754.1	0.153836	120.279	54.0931	14.8193	1468.8	0.000199098	0	0.0710974	4.44122	12.66	50.9428
YJM978_03	YJM978	189.94	0.0791154	3116.71	0.139663	102.273	31.461	14.4009	1511.98	0.00018994	0	0.0791154	4.32762	6.38443	53.4066
Y12_01	SA	212.918	0.144623	2860.34	0.567656	56.7115	46.694	52.2652	1620.52	0.000212918	0	0.144623	4.33334	4.90301	61.34
Y12_02	SA	224.498	0.235794	2788.15	0.575329	76.0165	62.8476	44.9837	1920.55	0.000224498	0	0.235794	4.26689	5.08199	58.7022
Y12_03	SA	229.123	0.200834	1700.83	0.601187	82.9475	65.5564	48.1746	1590.24	0.000229123	0	0.200834	4.23535	4.90023	52.1098
WA_01	WA	203.315	0.138517	1359.29	0.620422	34.8992	22.4641	26.6118	2839.14	0.000203315	0	0.138517	4.60254	6.9007	33.004
WA_02	WA	228.086	0.130571	1416.87	0.870303	64.8578	41.7246	27.0173	1965.97	0.000228086	0	0.130571	5.90206	19.2005	37.1534
WA_03	WA	220.124	0.123261	2890.83	1.09263	39.7728	28.6324	36.0126	2395.41	0.000220124	0	0.123261	5.06143	13.1774	37.1654
Grape Juice_01	Grape Juice	165.263	0.0586009	180.957	0.100737	3.25571	0.0859311	0	1775.92	0.000165263	0	0.0586009	4	4.52506	0
Grape Juice_02	Grape Juice	157.718	0.0553779	180.335	0.0833891	3.52478	0.299521	0	1551.75	0.000157718	0	0.0553779	4	4.52226	0
Grape Juice_03	Grape Juice	160.603	0.059603	180.515	0.0869747	3.48747	0.406694	0	1193.16	0.000160603	0	0.059603	4	4.54506	0
Normalized concentration of 14 quantified volatile compounds in six wild type strains and grape juice
Samples	label	Benzoic acid	Benzeneacetic acid, ethyl ester	Acetoin	Acetic acid, 2-phenylethyl ester	1-Propanol, 2-methyl-	1-Butanol, 3-methyl-	Phenylethyl alcohol	Acetic acid	Hexanoic acid, ethyl ester	Benzene, 1,3-dichloro-	Benzyl alcohol	n-Decanoic acid	Octanoic acid	Propanoic acid, 2-methyl-
WE_01	WE	0.0597257	0.265503	0.43201	0.195099	0.553558	0.318412	0.210626	0.23232	0.199589	1	0.265503	0.0866979	0.259711	0.702086
WE_02	WE	0.251902	0.249123	0.378607	0.219784	0.59024	0.447441	0.200537	0.23528	0.202132	0.390545	0.249123	0.104797	0.372687	0.668511
WE_03	WE	0.428613	0.228875	0.471263	0.302842	0.707687	0.473294	0.236824	0.33852	0.396492	0.258173	0.228875	0.0448653	0.60454	0.739671
NA_01	NA	0.7353	0.252016	0.842567	0.927385	0.530232	0.887923	0.859038	0	0	0.167287	0.252016	0.203493	0.554363	0.652604
NA_02	NA	0.848032	0.207422	0.697833	0.79999	0.528314	0.916782	1	0.00239847	0.00206056	0.165601	0.207422	0.128374	0.284638	0.57167
NA_03	NA	0.914755	0.164034	0.665839	0.741886	0.449379	0.872805	0.821834	0.00196407	0.00168736	0.152055	0.164034	0.0531869	0.118531	0.515293
S288C_01	S288C	0.817532	0.180194	0.263978	0.466026	0.404252	0.782709	0.335998	0.153006	0.131449	0.142312	0.180194	0.0620822	0.0481475	0.797198
S288C_02	S288C	1	0.318967	0.388861	0.649524	0.603131	0.987377	0.390596	0.125876	0.108141	0.14068	0.318967	0.0708043	0.0744657	0.991508
S288C_03	S288C	0.830953	0.247167	0.365675	0.588814	0.436709	0.864575	0.350507	0.163615	0.140563	0.136528	0.247167	0.0809212	0.114774	0.875631
YJM978_01	YJM978	0.693263	0.10182	0.503226	0.107248	0.798467	0.959314	0.151044	0.0734902	0.0631363	0	0.10182	0.0552529	0.19682	0.961249
YJM978_02	YJM978	0.485927	0.0666661	0.550204	0.0613456	0.972932	0.823828	0.113478	0.128005	0.109971	0	0.0666661	0.074757	0.423832	0.830498
YJM978_03	YJM978	0.37839	0.100671	0.607051	0.0490038	0.82323	0.783677	0.110274	0.145708	0.12518	0	0.100671	0.0555087	0.0969859	0.870665
Y12_01	SA	0.648214	0.378488	0.936953	0.421701	0.444431	0.863502	0.400219	0.190211	0.163413	0	0.378488	0.0564779	0.0198306	1
Y12_02	SA	0.784207	0.765143	0.911713	0.428382	0.604932	0.95737	0.344461	0.231221	0.269088	0	0.765143	0.0452201	0.0291521	0.956997
Y12_03	SA	0.838514	0.616878	0.881187	0.4509	0.662556	0.998689	0.368895	0.177793	0.152744	0	0.616878	0.0398758	0.0196856	0.849524
WA_01	WA	0.535451	0.352593	0.412174	0.46765	0.263083	0.341358	0.203779	0.525828	0.592633	0	0.352593	0.102089	0.644695	0.53805
WA_02	WA	0.826341	0.318891	0.432302	0.685247	0.345879	0.330078	0.206884	0.413832	0.285084	0	0.318891	0.322271	0.764472	0.605697
WA_03	WA	0.732839	0.28789	0.493122	0.878847	0.303602	0.435449	0.275765	0.507898	0.436341	0	0.28789	0.17984	0.450775	0.605892
Grape Juice_01	Grape Juice	0.0886026	0.0136689	0.000217295	0.0151066	0	0	0	0.253918	0.218144	0	0.0136689	0	0.000146175	0
Grape Juice_02	Grape Juice	0	0	0	0	0.00223705	0.00325812	0	0.162016	0.13919	0	0	0	0	0
Grape Juice_03	Grape Juice	0.0338897	0.0179184	6.29e-05	0.00312238	0.00192688	0.00489293	0	0.0969981	0.0128884	0	0.0179184	0	0.0011878	0

## Sheet: Fig 4
Preference indexes of F1 progeny against WE strain.
Segregant name	AE01	AE02	AE03	AE04	AE05	AE06	AE07	AE08	AE09	AE10	AE11	AE12	AE13	AE14	AE15	AE16	AE17	AE18	AE19	AE20	AE21	AE22	AE23	AE24	AE29	AE30	AE31	AE32	AE33	AE34	AE35	AE36	AE37	AE38	AE39	AE40	AE41	AE42	AE43	AE44	AE45	AE46	AE47	AE48	AE49	AE50	AE51	AE52
	1	0.789474	1	0.2	-0.411765	0	0.866667	0.444444	0.5	1	-0.0526316	0.222222	0.111111	-0.2	-0.2	0.333333	-0.125	-0.647059	-0.230769	0.8	0.0588235	0.272727	-0.0666667	-1	-0.294118	0	1	-0.1	0.6	-0.5	-0.375	-0.1	-0.0588235	0.222222	0.428571	-0.25	-0.2	-1	-1	-1	0.25	-1	-0.2	-1	-0.111111	0.666667	0	-1
	0.733333	0.578947	0	-0.9	0.1	0.647059	-0.684211	0.3	0.578947	1	-0.733333	-0.466667	0.647059	-0.157895	0	0.714286	0	-0.5	0.428571	1	0.857143	0.8	0.111111	0.294118	0.0769231	-0.647059	0.5	0.647059	-0.6	-0.4	-0.444444	-0.625	-0.375	-0.466667	-1	-0.578947	-0.777778	-0.444444	-0.619048	-0.0588235	-0.5	-0.263158	-1	-0.375	-0.466667	-0.294118	0	-0.733333
	1	0.333333	0.5	-0.2	0.157895	-0.9	0.578947	0.571429	0.684211	-1	-0.555556	0.529412	0	1	-0.368421	-0.866667	0.529412	-0.625	-0.5	1	-1	-0.368421	-0.333333	0	-1	0.0588235	0.9	-0.7	-1	0.222222	-0.6	-0.647059	-0.157895	0.1	-0.529412	0.0526316	-0.857143	-0.0588235	-0.529412	-0.684211	-0.7	-0.166667	1	-0.684211	-0.4	0.0588235	-0.5	-0.888889
	0.333333	0.2	0.8	0.8	0	-0.8	0	1	-0.0588235	-0.4	-0.466667	-0.846154	-0.777778	0.2	0	-1	-0.5	1	1	0.6	0.875	-0.894737	-0.473684	1	0.125	-0.466667	1	-0.2	-0.578947	-0.571429	-0.75	-0.75	0.2	-0.25	-0.6	-0.882353	-1	-0.529412	-0.625	-0.6	-0.6	-0.714286	-0.9	-0.6	0	-0.625	-0.882353	-0.75
	0.4	0.666667	-0.7	0.7	-0.263158	1	0.473684	-0.157895	0.9	-1	0.9	1	-0.529412	-0.3	1	1	0.333333	0.125	-0.684211	1	-0.777778	0.764706	0.157895	-0.764706	-1	0.3	-1	0	-0.5	-0.222222	-0.75	-0.263158	-0.0769231	-0.846154	-0.222222	-0.714286	-0.866667	-1	-0.375	-0.857143	-0.3	-0.714286	-0.473684	-0.5	-0.222222	-0.666667	-0.125	-0.666667
	0.578947	0.6	-1	0.3	-0.529412	0	0.2	0.777778	0.333333	-1	0.5	0.5	1	0.866667	0.894737	-0.9	-0.5	-0.294118	0.0526316	1	-0.294118	-0.263158	0.263158	-0.0666667	-1	-0.571429	0.333333	-0.2	0.176471	0.2	-0.578947	-0.222222	-0.3	-0.5	-1	-0.6	-1	-0.473684	-0.7	0.7	-0.555556	0.428571	-1	-0.2	-0.9	-0.263158	-0.111111	-0.263158
	0.555556	0.733333	1	1	-0.555556	-0.5	1	1	-0.0526316	1	-1	1	-0.647059	-0.75	1	1	0	-0.647059	-0.733333	1	1	0.5	0.2	-0.6	-0.333333	-0.75	-0.5	0.473684	-0.833333	-0.333333	-0.8	-0.304348	-0.75	-0.5	0	-0.3	-0.4	0.529412	-0.0526316	-0.428571	-1	-0.75	0.333333	-0.111111	0	-1	0.0526316	-1
	-0.8	0.5	-0.2	1	0.285714	1	1	1	0.8	-0.8	-0.263158	-0.75	0.777778	-1	1	1	0.0588235	-0.882353	0.384615	0.6	1	-1	-0.157895	0.3	0	0	-1	0	0.111111	-0.5	-1	-0.666667	-0.0588235	-0.578947	-0.9	-0.894737	-0.6	-0.9	-0.9	-0.684211	-0.111111	-0.846154	-0.111111	-0.368421	-0.333333	-1	-0.625	-0.666667
	0.5	0.111111	0.6	-0.2	0.875	0.4	0.6	1	1	0	1	0.571429	1	0.473684	0.3	1	0.294118	-0.555556	-0.368421	1	0.894737	0.222222	0.222222	-0.3	0	-0.3	-0.157895	-0.222222	-1	-0.3	-0.7	-0.3	-0.3	-0.529412	-0.444444	-0.894737	-0.0666667	-0.3	-0.3	-1	-0.875	-1	-0.2	-0.647059	0.0588235	-0.666667	-1	-1
	0.4	0.222222	-1	-0.2	0.428571	-0.9	-0.157895	-0.6	1	-0.0588235	0.9	-0.125	0.368421	0.2	1	0	1	-0.684211	0.6	-0.1	0.733333	0.444444	0.444444	-0.0588235	0.142857	-0.0588235	0.368421	-0.0588235	-0.157895	-0.0588235	-0.764706	0	-0.0588235	-0.0588235	-0.0588235	-0.0588235	-0.647059	-0.0588235	-0.2	-0.0588235	-0.2	-0.111111	-0.0588235	-0.0588235	-0.0588235	-0.0588235	-0.0588235	-0.0588235
	0.368421	0.666667	1	-1	-0.75	-0.5	1	0.578947	0.473684	-0.0666667	0.7	-0.333333	0.866667	0.5	-0.692308	0.789474	1	0.466667	-0.6	-1	1	1	1	0.294118	-0.333333	0.294118	0.4	0.294118	0.294118	-0.5	-0.294118	0.578947	0.294118	0.1	0.157895	0.222222	-0.294118	0.294118	-0.466667	-0.684211	0.1579	-0.684211	-0.0666667	-0.647059	-0.684211	-0.473684	-0.0526316	-0.684211
	0.684211	-0.111111	-1	0.9	-1	0	0.333333	1	-0.7	0.125	0.6	0.789474	0.777778	0.3	0.6	0.8	1	1	-0.6	0.777778	1	0.555556	0.555556	-0.6	0.125	-0.6	-0.263158	-0.3	-1	0.6	-0.6	-0.6	-0.6	-0.6	-1	-0.6	-0.6	-0.6	-0.6	-0.6	-0.4	-0.368421	-0.6	-0.6	-0.157895	-0.6	-0.0588235	-0.888889
	0.7	1	-0.263158	0.4	-0.466667	0.684211	0	-0.684211	1	-0.555556	0.666667	-0.0666667	0	0.4	-0.2	0.6	0.73913	-1	0.333333	0.7	1	-0.444444	-0.444444	-0.857143	-0.857143	-0.857143	-0.578947	-0.1	-0.529412	-0.857143	-0.857143	-0.888889	-0.3	-0.888889	-0.894737	-0.857143	-0.888889	0	-0.857143	-0.857143	-0.5	-0.666667	-0.368421	-0.857143	-0.857143	-0.857143	-0.857143	-0.857143
	0	0.894737	-0.1	0.8	-0.0588235	0.3	0.375	0.473684	0.411765	1	0.3	0.2	-0.0588235	1	1	0.684211	-0.157895	-0.125	-0.2	-1	0.333333	0.578947	0.578947	0.157895	-0.411765	0.157895	0.9	0.157895	0.222222	-0.333333	0.157895	-1	0.157895	0.157895	0.0588235	-0.789474	-0.684211	-0.157895	0.157895	0.7	0.7	0.7	0.7	0.789474	0.7	0.764706	0.5	0.125
	0.5	0.789474	1	-0.9	-0.571429	-1	-0.1	0.789474	0.9	-0.5	-0.5	1	-1	-0.666667	0.4	1	0.047619	-0.1	0.5	0.75	1	-0.684211	-0.684211	-0.428571	-1	0	-0.111111	-0.0526316	-0.428571	-0.0526316	-0.428571	0	-0.428571	-0.428571	-0.428571	-0.428571	-0.428571	-0.428571	-0.428571	-0.428571	-0.4286	-0.4	-0.473684	-0.444444	-0.0526316	-0.466667	-0.428571	-0.428571
	0.333333	-0.142857	-0.3	0.3	-0.6	0.7	-0.9	0.777778	0.1	1	0.529412	-1	0.9	1	1	0.6	0.368421	1	1	-0.8	1	-0.333333	-0.333333	-0.684211	-1	-0.684211	0.444444	0.157895	0.125	-0.1	-0.684211	-0.684211	-0.157895	-0.684211	-0.684211	-0.684211	-0.684211	-1	-0.684211	-0.684211	-0.6842	-0.368421	-0.684211	-0.684211	-0.684211	-0.6	-0.157895	-0.684211
Preference indexes of F1 progeny against NA strain.
Segregant name	AE01	AE02	AE03	AE04	AE05	AE06	AE07	AE08	AE09	AE10	AE11	AE12	AE13	AE14	AE15	AE16	AE17	AE18	AE19	AE20	AE21	AE22	AE23	AE24	AE29	AE30	AE31	AE32	AE33	AE34	AE35	AE36	AE37	AE38	AE39	AE40	AE41	AE42	AE43	AE44	AE45	AE46	AE47	AE48	AE49	AE50	AE51	AE52
	1	0.647059	0.4	-0.230769	1	-0.764706	0.473684	0.4	0.789474	1	0.1	0.692308	0.0666667	0.0588235	0.222222	1	-0.294118	0.0666667	0.473684	0.222222	0.333333	0.333333	0.2	0.888889	-0.2	-0.714286	0	0.5	-0.6	0.2	-0.3	0.2	-0.333333	-0.2	0.0909091	-0.25	0.1	0.4	-0.285714	-0.625	-0.5	0.789474	0.411765	0.733333	0.272727	1	0.333333	1
	0.777778	0.333333	1	-0.8	-0.529412	-0.3	-0.894737	-0.7	-0.1	-0.764706	0.3	-0.647059	0.466667	-0.5	-0.111111	1	-0.7	0.0526316	-0.368421	1	0	-0.529412	-0.529412	0.3	0.571429	0.0588235	-1	0.428571	-0.529412	0.714286	0.6	0.5	0.0588235	0.473684	0.368421	-0.555556	0.647059	0.444444	-0.0588235	0.6	-0.4	-0.428571	0.75	-0.684211	0.125	1	0.384615	0.625
	0.111111	-0.764706	0	-1	-0.375	-0.7	0	-0.9	-0.3	0.666667	-0.75	-0.25	0.555556	-0.294118	-1	1	0.125	0.0588235	0.5	1	0.0666667	0.529412	0.529412	0.157895	0.384615	0.230769	0.2	-0.6	-0.428571	0.0666667	0.384615	0	-0.5	0.714286	0.3	0.0526316	0.647059	0.625	0.578947	0.555556	0	0.714286	0.230769	0.0588235	0.857143	-1	0.8	-0.7
	-1	-1	0.684211	0	0.529412	-0.6	-1	-0.8	-0.4	0.333333	0.0588235	-0.176471	1	-0.647059	-0.894737	0.294118	0.466667	-0.111111	-0.375	1	0.555556	0.2	0.2	0.866667	-0.166667	-0.0666667	-0.125	0	-0.473684	-0.294118	-0.2	-0.176471	0.0666667	0.2	0.3	-0.1	-0.666667	0.647059	-0.529412	0.0666667	-0.0526316	-0.0588235	-0.7	0.882353	-0.238095	0.888889	0.529412	-0.555556
	-0.375	0.368421	-0.2	-0.555556	0.333333	-0.1	0.777778	0.555556	0.375	1	-1	0.777778	-0.1	0.8	-0.7	1	0.875	1	0.733333	0.176471	0.684211	0.7	0.789474	-1	-0.142857	0.466667	-0.0588235	0.473684	-0.263158	0.411765	-0.555556	0.375	0.125	-0.1	0.375	0	0.857143	0.888889	-0.368421	-0.0588235	-0.0666667	0.0526316	0.9	0.263158	-0.157895	1	0.473684	0.529412
	-1	-1	0.1	0.5	0.272727	-0.333333	-0.6	-0.733333	0.222222	-0.789474	-0.8	0.25	0	1	0.157895	0.7	0.222222	0.764706	0.2	0.7	0	1	0.8	0.263158	-0.272727	-0.285714	0.571429	1	0.684211	-0.0526316	0	0.473684	-0.529412	-1	-0.333333	0.157895	1	0.777778	-0.1	0.0526316	0.555556	-0.555556	-0.0666667	1	-0.692308	1	-0.285714	0.25
	-1	-0.4	0.2	-0.571429	0.222222	-1	-0.538462	-1	0.5	0.142857	-0.625	1	0.3	-0.4	-0.0666667	0.8	-0.1	-0.272727	1	0.222222	0.428571	-0.157895	-0.157895	0.1	-1	-1	0	-0.625	0.4	-0.176471	0.1	0.6	-1	0.2	0.0909091	-0.263158	1	0.666667	-0.5	0	-0.5	0	-1	0.6	0.888889	1	0.478261	0.8
	-1	-0.6	-0.764706	-1	0.0666667	-1	0	-0.8	-1	-1	0	0.3	-1	0.7	-0.3	-0.1	-0.6	0.529412	0.0666667	1	-1	-0.222222	-0.222222	-0.9	0	-0.333333	0	0	-0.9	0.5	0.263158	0	0.846154	-1	0.6	-0.2	1	0.875	-0.647059	0.666667	-0.4	-0.857143	-0.473684	-1	0.0588235	0.875	0.125	-0.0666667
	-1	0.473684	-0.6	-0.8	0.5	-0.5	-1	-0.529412	-0.647059	-1	-0.9	-0.466667	0.130435	0.5	-0.8	-0.789474	-0.466667	-0.0526316	0.6	-0.222222	1	-1	-0.473684	0.285714	-0.125	0.285714	-0.444444	0.684211	0.285714	0.285714	0.285714	0.285714	0.285714	0.285714	0.285714	0	0.285714	0.529412	-0.5	0.0588235	-0.0588235	0.0588235	0	0.0588235	0.0588235	0.0588235	0.647059	0.555556
	-0.29412	0.444444	0	-0.5	1	0	-0.684211	-0.684211	0.473684	-1	-0.684211	1	0.333333	0.6	-0.2	0.666667	1	0.375	0.75	1	1	-1	-0.444444	0.263158	0.263158	0.263158	0.263158	0.263158	0.263158	0.222222	0.263158	0.263158	0.263158	0.263158	0.263158	-0.157895	0.263158	0.263158	0.263158	0.5	0.5	0.294118	0.411765	0.555556	0.375	0.5	0.5	0.5
	-0.76471	-0.4	0.6	-0.4	-0.2	1	-0.8	-0.4	0	-0.6	-1	0.7	0.0434783	0.5	0.2	0.538462	1	0.555556	-0.578947	0	-1	-0.444444	-0.444444	-0.3	-0.3	-0.3	-0.1	-0.222222	-0.3	-0.3	-0.3	0	-0.3	-0.3	-0.3	-0.3	0.3	0.3	-0.3	-0.3	-0.3	-0.263158	-0.3	-0.3	-0.3	-0.3	-0.3	-0.1
	0.1	-0.578947	-0.3	-0.6	0.230769	0.263158	0.578947	-0.1	-0.8	0	0.578947	-1	0.6	0.263158	0.157895	1	-0.7	0.444444	-0.333333	-1	-0.272727	0.0588235	0.0588235	-0.333333	-0.333333	-0.333333	-0.333333	-0.176471	-1	-0.333333	-0.333333	-0.333333	-0.333333	-0.333333	-0.333333	-0.333333	-0.333333	0.578947	-0.473684	-0.444444	-0.444444	-0.368421	-0.444444	-0.444444	-0.444444	0.5	-0.444444	-0.789474
	0.222222	-0.333333	-0.666667	-1	0.4	0.5	-1	-0.6	-1	-1	0.333333	-1	0.2	0.1	0	1	0.1	0.2	0.789474	-0.5	-1	-0.6	-0.5	0.428571	-0.2	-0.444444	0.0526316	0.428571	0.428571	0.428571	0.428571	0.428571	0.428571	0.0526316	0.428571	-0.4	0.428571	0.428571	-0.111111	0.7	-0.7	0.684211	0.7	0.7	0.6	0.7	0.7	0.1
	1	-1	-0.263158	-0.8	-0.0909091	0.8	-0.666667	-0.578947	-0.666667	-1	-0.2	-1	-0.684211	-1	-0.9	-0.222222	-0.0588235	0.6	1	-0.4	-0.0588235	-0.529412	-0.157895	0	-0.428571	0	0	0	0	0	-0.111111	0	0	-0.3	0	0	0.333333	0.2	-0.25	0.0666667	0	0.0666667	-0.473684	0.529412	0	0.777778	0.333333	0.333333
	0.5	-1	-0.666667	-0.733333	1	0.6	-0.3	0.733333	0.444444	-0.8	-0.866667	0	0.4	-0.263158	1	0.333333	1	0.555556	-0.7	0.5	1	-0.333333	-0.333333	0.6	-0.2	-0.666667	-0.1	-0.157895	-0.6	0.6	0.444444	0.6	-0.5	0.0588235	0.6	-0.2	0.6	0.6	0.6	-0.0666667	-0.0666667	-0.125	-0.3	0.157895	-0.0666667	-0.0666667	-0.0666667	-0.5
	-0.66667	-0.777778	-0.1	-0.294118	0.666667	1	-0.0526316	0	0.0526316	1	0.9	-1	-0.333333	1	1	0.625	-0.875	-1	1	-0.5	-1	0.333333	0.333333	1	0.578947	-0.555556	0.0666667	0.1	-1	0.5	-0.2	0.578947	-1	-0.2	1	0.0666667	1	1	-0.578947	0.5	-0.555556	-0.5	-0.2	0.444444	0.578947	0.5	0.5	0.684211

## Sheet: Fig 5
RHA (A): Preference assay of head-to-head comparisons between each pair of hemizygotes.
Candidate gene	GAT1	BST1	YFL040W	FUB1	PTC6	SAT4	ADY2	ARI1
	-0.25	-0.764706	-0.222222	-0.6	-0.8	-1	-0.1	-0.684211
	-1	-0.125	-0.8	0.1	-1	-0.1	0.1	1
	0	-0.333333	-0.9	0	-0.9	-0.1	0.882353	-0.0526316
	-0.263158	0.0769231	-0.3	-0.125	-0.411765	-0.2	0	-1
	-0.176471	-1	-1	0.222222	-1	-0.473684	0.0588235	-0.4
	-0.0526316	-0.714286	-1	-0.1	-0.428571	-0.555556	0.157895	-0.529412
	-0.0526316	0.5	-0.764706	-0.684211	-0.7	0.1	-0.6	-0.473684
	0.571429	0.428571	-0.882353	-0.333333	-0.684211	-0.6	0.3	0.222222
	-1	0	1	0	1	0.6	0.8	-0.2
	0.2	-0.294118	-0.7	0.176471	-0.777778	-0.4	0.2	-0.5
	-0.1	-0.2	-0.6	1	-0.9	-0.3	0.2	-0.9
	-0.0588235	-0.2	-0.9	-0.3	-0.9	-1	0.263158	-0.411765
	0.1	0.142857	-0.8	0.176471	-1	-0.0588235	-0.333333	0.0526316
	0.2	-0.333333	-0.8	-0.4	-0.789474	-0.8	0.176471	-0.1
	0.222222	-0.555556	-0.8	0.777778	-0.833333	-0.684211	-0.3	-0.294118
	0	1	-0.4	0.0526316	-0.866667	-0.5	0.1	-0.3
RHA (B): Preference assay of heterozygotes comparing with heterozygotes
Causative gene	SAT4		PTC6		YFL040W		ARI1
Hemizygote vs heterozygotes	WE(SAT4)/Δ vs WE × NA	Δ/NA(SAT4) vs WE × NA	WE(PTC6)/Δ vs WE × NA	Δ/NA(PTC6) vs WE × NA	WE(YFL040W)/Δ vs WE × NA	Δ/NA(YFL040W) vs WE × NA	WE(ARI1)/Δ vs WE × NA	Δ/NA(ARI1) vs WE × NA
	0.1	-0.578947	0.4	-0.666667	-0.7	-0.3	-0.4	-0.5
	-1	1	0	0	-1	-0.466667	0.1	-0.3
	-0.263158	0.125	0.9	0.0526316	-1	0.1	0	-0.647059
	-0.2	0.1	0.466667	0.1	0.888889	1	0.3	-0.5
	0.5	1	-0.411765	-0.2	0.125	0.555556	-0.2	0.0588235
	-0.3	1	-0.111111	0.263158	1	0.125	-0.1	-0.866667
	-0.75	0.2	0.5	0.25	-0.0526316	-0.0526316	-0.333333	-0.466667
	-0.875	0	-0.2	-0.4	-0.125	-0.375	0.2	0.1
	-0.0666667	0.7	0.473684	0.473684	0.5	-0.666667	1	0
	0.444444	-0.5	-0.9	0.2	0.684211	-0.6	0.4	0
	0.25	0.333333	-0.6	0.285714	-0.1	0.1	-0.368421	-0.3
	1	-0.3	0.25	-0.125	-1	1	-0.3	0.6
	0.0588235	0.666667	0.538462	0.4	1	0.875	-0.2	-0.4
	-1	-0.3	-0.764706	0.333333	1	-0.222222	0.333333	-0.368421
	0.846154	-0.157895	-0.5	0.1	1	-0.666667	-0.2	-0.2
	0.529412	-0.3	-0.6	-0.2	-1	-0.375	-0.2	-0.4

## Sheet: Fig 6
		PTC6			YFL040W			ARI1			SAT4
Acetic acid (ppm)	WE/Δ	365.362	491.668	454.463	331.751	306.811	415.742	248.635	253.752	224.148	172.342	177.611	172.297
	Δ/NA	237.831	256.371	298.036	279.997	326.325	279.268	240.918	245.078	218.561	259.744	212.154	286.841
Benzeneacetic acid, ethyl ester (ppb)	WE/Δ	51.3547	51.5125	65.2389	71.5501	126.177	173.912	52.1944	52.1023	52.3568	51.3162	51.6049	51.4555
	Δ/NA	53.7184	53.3747	53.449	54.8237	54.1153	53.9787	54.9373	52.7864	53.3278	52.7748	53.1015	52.6204
1-Butanol, 3-methyl- (ppm)	WE/Δ	0.961628	1.96652	0.123789	3.13256	4.27691	4.50729	1.59759	2.10392	0.29059	2.6595	2.51817	1.21105
	Δ/NA	4.96036	5.06844	6.73011	6.64492	6.12392	5.53862	153.921	172.799	134.076	2.44047	1.75117	4.20144
1-Propanol, 2-methyl- (ppm)	WE/Δ	8.4399	11.5836	5.20045	17.0403	21.8002	13.8705	9.07303	10.6184	10.2222	12.2189	8.7761	11.4425
	Δ/NA	23.5323	18.0762	20.706	29.7691	26.2213	24.0418	211.317	293.229	189.564	18.4796	16.6965	20.2756
Acetic acid, 2-phenylethyl ester (ppb)	WE/Δ	69.8703	71.4478	73.6525	90.1947	83.6979	88.8516	71.7776	72.3974	74.1554	70.351	71.1091	71.3931
	Δ/NA	79.3936	76.7243	76.1498	83.7789	83.9839	82.4809	303.532	251.836	255.428	73.8579	74.61	74.5954
Acetoin (ppm)	WE/Δ	0	0	0	16.6346	22.3154	28.7386	13.059	5.86267	4.03774	8.31863	10.3809	9.83693
	Δ/NA	81.2652	102.439	137.291	50.8654	42.0755	34.8235	0	0	0	14.1935	5.28895	12.6927
Benzoic acid (ppm)	WE/Δ	158.8	157.807	155.557	165.42	169.697	183.803	162.626	163.176	162.507	161.046	161.105	160.137
	Δ/NA	176.369	166.262	154.982	177.188	176.786	174.068	173.834	169.414	157.229	163.699	164.279	168.264
Hexanoic acid, ethyl ester (ppb)	WE/Δ	2.8822	2.8	2.8411	6.00346	3.07386	8.93305	3.18796	3.70757	4.50596	3	3	3
	Δ/NA	2.96947	3.06189	3.15431	5.51899	5.89152	5.88513	160.18	180.978	151.92	4.39593	2.92593	3.61523
Phenylethyl alcohol (ppm)	WE/Δ	4.55119	4.29415	4.32269	4.08066	4.04327	4.52424	4.86599	4.75981	4.55098	7.93888	8.68007	8.64321
	Δ/NA	10.7096	9.08425	9.21382	8.78818	8.72066	7.7321	29.1719	25.3846	23.8234	4.55884	4.54477	5.30701
Benzene 1 3-dichloro- (ppb)	WE/Δ	0	0	0	46.7934	58.7184	48.1564	0	0	0	0	0	0
	Δ/NA	35.5214	37.2677	50.4228	0	0	0	0	0	0	0	0	0
Benozic alcohol (ppb)	WE/Δ	454.519	424.064	521.692	147.545	135.821	162.814	309.778	289.452	282.358	487.624	622.868	598.869
	Δ/NA	602.589	584.209	620.062	431.069	441.064	404.913	66.9136	61.9643	63.0755	263.193	279.67	330.217
n-Decanoic (ppm)	WE/Δ	4.19583	4.19395	4.19403	5.83197	5.73129	5.79165	4.27706	4.28538	4.25037	4.19688	4.19833	4.20012
	Δ/NA	4.33657	4.49094	4.2832	4.67294	4.65386	4.65836	4.25867	4.26668	4.65086	4.44707	4.45395	4.53909
Octanoic acid (ppm)	WE/Δ	6.60089	7.5028	5.91907	13.8725	11.9357	12.4431	5.26373	5.17432	5.10722	0	0	0
	Δ/NA	0	0	0	7.26683	7.25504	7.32057	4.72797	4.59629	4.61797	6.88717	7.13774	7.20915
Propanoic acid 2-methyl- (ppm)	WE/Δ	25.3323	27.1726	26.486	24.1099	22.9901	24.937	23.2216	24.2059	24.45	24.4167	24.7459	23.6448
	Δ/NA	31.1916	28.9862	33.1857	26.0813	26.8156	25.1414	121.004	104.027	79.5861	22.7685	26.0282	23.6637

## Sheet: Fig 7
Preference assay comparing artificial mixture of quantified compounds mimicking the concentration of WE and NA
Compounds	Phenylethyl Alcohol	Acetoin	Phenylethyl Alcohol+Acetoin	Mimicry of 14 compounds
	-0.333333	-0.529412	-0.9	-0.666667
	-0.733333	0.176471	-0.411765	-0.375
	0.125	0.111111	0.1	-0.733333
	-0.0588235	-1	-0.0588235	-0.888889
	-0.1	-0.5	-0.166667	-1
	-0.529412	0.2	0.368421	-0.764706
	-0.263158	0.555556	0.0666667	0.473684
	-0.2	-0.142857	-0.125	-1
	0.333333	0.571429	0.294118	-1
	0.857143	0	-0.25	-0.882353
	0.5	-0.2	-0.882353	-0.9
	-0.142857	0	-0.157895	-1
	0.0588235	0.5	0.157895	-0.5
	-0.333333	-1	-0.333333	-0.684211
	-0.529412	0	-0.6	0.5
	0.285714	-0.230769	-0.666667	0.777778

## Sheet: Fig S2
Feasibility test of T-maze
	Water vs Water								Grape Juice vs Grape Juice								Food vs Food								Food (left) vs Water								Water vs Food (right)
Experiment 1	-0.0588235	-0.1	-0.0588235	0.111111	0.042	0.027	-0.004	-0.11	-0.1	0	0.368421	0.4	0.263158	-0.4	0.684211	-0.555556	-0.647059	0.2	0.157895	0.2	0.78	0.69	-0.98	-0.4	0.666667	0.784615	0.555556	0.7	1	0.7	1	0.5	-0.909091	-0.73913	-1	-1	-0.7	-0.555556	-1	-0.777778
Experiment 2	-0.25	0.0588235	-0.1	0.111111	-0.0588235	-0.1	-0.25	0.027	-1	1	-1	0.263158	0.294118	-0.368421	0.6	0.473684	0.333333	1	-0.625	-0.733333	-0.647059	0.4	-0.3	0.2	0.73913	1	0.916667	0.62963	1	0.789474	1	0.777778	-0.818182	-0.925926	-0.724138	-0.571429	-0.789474	-0.916667	-0.466667	-1

## Sheet: Fig S3
A Residual sugar
	WE			WA			NA			SA			YJM978			S288C
Degree brix	4.78	4.55	4.56	4.66	4.21	4.33	4.54	4.16	4.24	4.07	4.13	4.22	4.21	4.04	4.11	4.21	4.23	4.35
B Alcohol strength
	WE			WA			NA			SA			YJM978			S288C
	8.5	7.8	8.2	8.2	7.9	8	10.1	10	9.3	9.2	8.4	8.8	7.2	8.6	8.4	8.2	8	8.5
